# Supplementary material for: MTHFD1L-Mediated Redox Homeostasis Promotes Tumor Progression in Tongue Squamous Cell Carcinoma
Source: Front Oncol. 2019 Dec 5;9:1278. doi: 10.3389/fonc.2019.01278 (PMC6906156; doi:10.3389/fonc.2019.01278)
Supplement: Supplementary file 2 [file Table_2.xlsx]

## Sheet: Sheet1
Supplementary table 2:The list of the detected enriched pathways.
NAME	GS<br> follow link to MSigDB	SIZE	ES	NES	NOM p-val	FDR q-val	FWER p-val	RANK AT MAX	LEADING EDGE
HALLMARK_UNFOLDED_PROTEIN_RESPONSE	HALLMARK_UNFOLDED_PROTEIN_RESPONSE	113	0.574405	2.76222	0	0	0	2762	tags=47%, list=13%, signal=54%
HALLMARK_MTORC1_SIGNALING	HALLMARK_MTORC1_SIGNALING	198	0.495969	2.64539	0	0	0	2931	tags=43%, list=14%, signal=50%
HALLMARK_OXIDATIVE_PHOSPHORYLATION	HALLMARK_OXIDATIVE_PHOSPHORYLATION	199	0.46212	2.44375	0	0	0	4127	tags=47%, list=20%, signal=58%
HALLMARK_DNA_REPAIR	HALLMARK_DNA_REPAIR	149	0.44093	2.24046	0	0	0	3539	tags=44%, list=17%, signal=52%
HALLMARK_E2F_TARGETS	HALLMARK_E2F_TARGETS	193	0.391684	2.06074	0	0.000511	0.001	3113	tags=35%, list=15%, signal=41%
HALLMARK_GLYCOLYSIS	HALLMARK_GLYCOLYSIS	199	0.387054	2.00373	0	0.000447	0.001	4145	tags=41%, list=20%, signal=51%
HALLMARK_INTERFERON_ALPHA_RESPONSE	HALLMARK_INTERFERON_ALPHA_RESPONSE	97	0.400398	1.88515	0	0.000397	0.001	4801	tags=55%, list=23%, signal=71%
HALLMARK_G2M_CHECKPOINT	HALLMARK_G2M_CHECKPOINT	194	0.354348	1.81028	0	0.00119167	0.004	3296	tags=32%, list=16%, signal=38%
HALLMARK_REACTIVE_OXIGEN_SPECIES_PATHWAY	HALLMARK_REACTIVE_OXIGEN_SPECIES_PATHWAY	48	0.409627	1.6805	0.00367647	0.00715654	0.021	3886	tags=42%, list=19%, signal=51%
HALLMARK_UV_RESPONSE_UP	HALLMARK_UV_RESPONSE_UP	158	0.331455	1.67765	0	0.00656016	0.021	3795	tags=35%, list=19%, signal=42%
HALLMARK_TNFA_SIGNALING_VIA_NFKB	HALLMARK_TNFA_SIGNALING_VIA_NFKB	200	0.319299	1.67562	0	0.00605553	0.021	4254	tags=39%, list=21%, signal=49%
HALLMARK_P53_PATHWAY	HALLMARK_P53_PATHWAY	196	0.295731	1.57338	0.00952381	0.0117945	0.044	3208	tags=31%, list=16%, signal=36%
HALLMARK_HYPOXIA	HALLMARK_HYPOXIA	199	0.286368	1.51711	0	0.0147707	0.058	2841	tags=29%, list=14%, signal=33%
HALLMARK_INTERFERON_GAMMA_RESPONSE	HALLMARK_INTERFERON_GAMMA_RESPONSE	200	0.252465	1.33362	0	0.0553005	0.229	3384	tags=30%, list=17%, signal=36%
HALLMARK_APOPTOSIS	HALLMARK_APOPTOSIS	161	0.259821	1.32905	0	0.0537516	0.237	3647	tags=29%, list=18%, signal=35%
HALLMARK_EPITHELIAL_MESENCHYMAL_TRANSITION	HALLMARK_EPITHELIAL_MESENCHYMAL_TRANSITION	199	0.245921	1.27311	0.0291262	0.0826697	0.364	4686	tags=33%, list=23%, signal=43%
HALLMARK_APICAL_JUNCTION	HALLMARK_APICAL_JUNCTION	200	0.234614	1.22382	0.0795455	0.117675	0.49	2624	tags=21%, list=13%, signal=23%
HALLMARK_CHOLESTEROL_HOMEOSTASIS	HALLMARK_CHOLESTEROL_HOMEOSTASIS	74	0.257898	1.14129	0.183486	0.21366	0.729	4337	tags=36%, list=21%, signal=46%
HALLMARK_ANDROGEN_RESPONSE	HALLMARK_ANDROGEN_RESPONSE	101	0.227979	1.10074	0.244792	0.274053	0.82	1900	tags=16%, list=9%, signal=17%
HALLMARK_MITOTIC_SPINDLE	HALLMARK_MITOTIC_SPINDLE	199	0.209135	1.09003	0.238938	0.282771	0.842	2963	tags=21%, list=14%, signal=24%
HALLMARK_PROTEIN_SECRETION	HALLMARK_PROTEIN_SECRETION	96	0.2224	1.051	0.367742	0.351998	0.915	4564	tags=33%, list=22%, signal=43%
HALLMARK_ANGIOGENESIS	HALLMARK_ANGIOGENESIS	36	0.257441	1.00139	0.452107	0.464165	0.965	4634	tags=33%, list=23%, signal=43%
HALLMARK_WNT_BETA_CATENIN_SIGNALING	HALLMARK_WNT_BETA_CATENIN_SIGNALING	42	0.205304	0.804332	0.787879	0.911501	0.998	3028	tags=24%, list=15%, signal=28%
